# Supplementary material for: The discovery of novel variants reveals the genetic diversity and potential origin of Seoul orthohantavirus
Source: PLoS Negl Trop Dis. 2024 Sep 12;18(9):e0012478. doi: 10.1371/journal.pntd.0012478 (PMC11392341; doi:10.1371/journal.pntd.0012478)
Supplement: S1 Table — (XLSX) [file pntd.0012478.s001.xlsx]

## Sheet: supplementary file 1
S1 Table. Summary of animal hosts sampled from the main endemic areas of HFRS in Yunan Province from 2019 to 2021
Host species	Host Order	Luxi				Xiangyun				Chuxiong				Total
		2019	2020	2021		2019	2020	2021		2019	2020	2021
Apodemus chevrieri	Rodentia	52	26	43		27	40	6		10	15	0		219
Apodemus draco	Rodentia	0	0	0		6	22	8		0	2	0		38
Eothenomys eleusis	Rodentia	28	25	42		10	12	0		0	0	0		117
Eothenomys miletus	Rodentia	16	32	0		0	1	3		0	0	0		52
Mus caroli	Rodentia	2	6	5		10	9	24		0	0	0		56
Mus pahari	Rodentia	0	0	0		0	2	2		0	0	0		4
Niviventer andersoni	Rodentia	0	0	0		0	4	0		0	0	0		4
Rattus nitidus	Rodentia	0	0	0		0	2	0		0	0	0		2
Rattus norvegicus	Rodentia	70	93	95		119	62	51		97	78	65		730
Rattus tanezumi	Rodentia	33	35	6		85	55	32		57	28	35		366
Anourosorex squamipes	Eulipotyphla	43	38	24		0	0	0		0	0	0		105
Crocidura fuliginosa	Eulipotyphla	0	0	0		28	10	1		0	0	0		39
Suncus murinus	Eulipotyphla	0	0	0		20	5	0		3	1	0		29
Tupia belangeri	Scandentia	8	7	0		3	2	0		2	1	0		23
Total		252	262	215		308	226	127		169	125	100		1784
