# Supplementary material for: The discovery of novel variants reveals the genetic diversity and potential origin of Seoul orthohantavirus
Source: PLoS Negl Trop Dis. 2024 Sep 12;18(9):e0012478. doi: 10.1371/journal.pntd.0012478 (PMC11392341; doi:10.1371/journal.pntd.0012478)
Supplement: S2 Table — (XLSX) [file pntd.0012478.s002.xlsx]

## Sheet: supplementary file 2
S2 Table. Distribution of the reads for SEOV and their host COI gene of each library
Order	Libarary	Location	No. of total reads	No. of reads mapped to SEOV	Sequencing coverage (fold) for SEOV	Host identification (no. of reads mapped to host COI)
1	CX19242	Chuxiong	85653198	41717	442.9	Rattus norvegicus(156260)
2	CX2029	Chuxiong	53184022	52993	629.5	Rattus norvegicus(6353)
3	LX2167	Luxi	65070164	97590	1161.4	Rattus norvegicus(37896)
4	XY1907	Xiangyun	69524076	23823	265.5	Rattus norvegicus(17549)
5	XY19162	Xiangyun	68915576	9571	107.4	Rattus norvegicus(13271)
6	XY19192	Xiangyun	74762708	41461	460.3	Rattus tanezumi(59245)
7	XY19206	Xiangyun	68904838	8967	101.4	Rattus norvegicus(15369)
8	XY1936	Xiangyun	66199172	18072	190.5	Rattus norvegicus(37758)
9	XY2009	Xiangyun	25893504	17469	208.8	Rattus norvegicus(8265)
10	XY20222	Xiangyun	68499232	47290	542.8	Rattus norvegicus(69897)
