# Supplementary material for: The discovery of novel variants reveals the genetic diversity and potential origin of Seoul orthohantavirus
Source: PLoS Negl Trop Dis. 2024 Sep 12;18(9):e0012478. doi: 10.1371/journal.pntd.0012478 (PMC11392341; doi:10.1371/journal.pntd.0012478)
Supplement: S3 Table — (XLSX) [file pntd.0012478.s003.xlsx]

## Sheet: supplementary file 3
S3 Table. Hantavirus strains and their GenBank information for those sequences used to perform phylogenetic analyses
Order	Virus	Strain	Location	Host species	Segments accession
					S	M	L
1	Seoul orthohantavirus	Gou3	China	Rattus ruttus	AB027522	AB027521	-
2	Seoul orthohantavirus	CSG11	Viet Nam	Rattus norvegicus	AB618113	AB618131	-
3	Seoul orthohantavirus	R22	China	Rattus norvegicus	AF288295	S68035	-
4	Seoul orthohantavirus	K24-e7	China	Rattus norvegicus	AF288653	AF288652	-
5	Seoul orthohantavirus	IR461	United Kingdom	Homo sapiens	AF329388	AF458104	-
6	Seoul orthohantavirus	L99	China	Rattus losea	AF488708	AF035833	AF288297
7	Seoul orthohantavirus	BjHD01	China	Rattus norvegicus	AY627049	DQ133505	-
8	Seoul orthohantavirus	ZT71	China	Rattus norvegicus	AY750171	EF117248	EF190551
9	Seoul orthohantavirus	ZT10	China	Microtus fortis	AY766368	DQ159911	EF581094
10	Seoul orthohantavirus	ZJ5	China	Rattus norvegicus	FJ753400	FJ811839	-
11	Seoul orthohantavirus	OuhaiRn251	China	Rattus norvegicus	FJ803212	-	-
12	Seoul orthohantavirus	RN41	Singapore	Rattus norvegicus	GQ274944	GQ274942	-
13	Seoul orthohantavirus	GanyuRn66	China	Cricetulus barabensis	GU592932	-	-
14	Seoul orthohantavirus	JiningCt13	China	Cricetulus triton	GU592940	-	-
15	Seoul orthohantavirus	GaomiRn9	China	Rattus norvegicus	GU592941	-	-
16	Seoul orthohantavirus	YongjiaRf45	China	Rattus flavipectus	GU592943	GU592926	-
17	Seoul orthohantavirus	Longwan581	China	Rattus norvegicus	GU592946	-	-
18	Seoul orthohantavirus	L0199	Laos	Rattus tanezumi	HQ992815	-	-
19	Seoul orthohantavirus	Rn 10-145	South Korea	Rattus norvegicus	JF693884	JF693885	-
20	Seoul orthohantavirus	DPRK08	North Korea	Rattus norvegicus	JX853575	JX853576	JX853574
21	Seoul orthohantavirus	LYO852	France	Rattus norvegicus	KF387725	KF387724	KF387723
22	Seoul orthohantavirus	Humber	United Kingdom	Rattus norvegicus	KM948598	KM948597	KM948596
23	Seoul orthohantavirus	Fj372/2013	China	Suncus murinus	KP645198	KP645197	KP645196
24	Seoul orthohantavirus	Northeast Baltimore	USA	Rattus sp.	KT897726	KT897725	KT897724
25	Seoul orthohantavirus	Tchoupitoulas/POR	USA	Rattus norvegicus	KU204960	KU204959	KU204958
26	Seoul orthohantavirus	2014	France	Homo sapiens	KX064275	-	-
27	Seoul orthohantavirus	DN2	China	Rattus norvegicus	KX289954	KX289953	KX289952
28	Seoul orthohantavirus	SG42/2011	China	Apodemus agrarius	KY807171	-	-
29	Seoul orthohantavirus	Rn11-44/NGS	South Korea	Rattus norvegicus	MF149949	MF149944	MF149940
30	Seoul orthohantavirus	Hu02-258/NGS	South Korea	Homo sapiens	MF149954	MF149946	MF149951
31	Seoul orthohantavirus	NL2016-2147	Netherlands	Rattus norvegicus	MG764079	MG764081	MG764083
32	Seoul orthohantavirus	Rn84	Netherlands	Rattus norvegicus	MG972939	MG972934	MG972931
33	Seoul orthohantavirus	GZRn54	China	Rattus norvegicus	MN022794	MN022822	MN022850
34	Seoul orthohantavirus	GZRn104	China	Rattus norvegicus	MN022809	MN022837	MN022865
35	Seoul orthohantavirus	GZRn107	China	Rattus norvegicus	MN022810	MN022838	MN022866
36	Seoul orthohantavirus	80-39	South Korea	Rattus norvegicus	NC_005236	NC_005237	NC_005238
37	Seoul orthohantavirus	Benin_1368	Benin	Rattus norvegicus	MW561221	MW561222	MW561223
38	Seoul orthohantavirus	JiangxiXinjianRn-09-2011	China	Rattus norvegicus	-	-	MZ504243
39	Seoul orthohantavirus	LongquanRn−11−1	China	Rattus norvegicus	JQ912782.1	JQ912887	-
40	Hantavirus	CGRn8316	China	Rattus norvegicus	EF990903	EF990917	-
41	Hantavirus	CGRn9415	China	Rattus norvegicus	EF990902	EF990916	-
