# Supplementary material for: The discovery of novel variants reveals the genetic diversity and potential origin of Seoul orthohantavirus
Source: PLoS Negl Trop Dis. 2024 Sep 12;18(9):e0012478. doi: 10.1371/journal.pntd.0012478 (PMC11392341; doi:10.1371/journal.pntd.0012478)
Supplement: S4 Table — (XLSX) [file pntd.0012478.s004.xlsx]

## Sheet: supplementary file 4
S4 Table. Hantavirus strains and their GenBank information for those sequences used to perform ACSR analyses
Order	Virus	Strain	Location	Host species	Accession
1	Seoul orthohantavirus	Benin_1368	Benin	Rattus norvegicus	MW561222
2	Seoul orthohantavirus	2147	Netherlands	Rattus norvegicus	MG764081
3	Seoul orthohantavirus	80-39	South Korea	Rattus norvegicus	NC_005237
4	Seoul orthohantavirus	CSG11	Viet Nam: Saigon harbor	Rattus norvegicus	AB618131
5	Seoul orthohantavirus	DPRK08	North Korea	Rattus norvegicus	JX853576
6	Seoul orthohantavirus	Fj372	China: Fujian	Suncus murinus	KP645197
7	Seoul orthohantavirus	GanyuRn66	China: Jiangsu	Rattus norvegicus	FJ884442
8	Seoul orthohantavirus	GaomiRn9	China: Shandong	Rattus norvegicus	FJ884431
9	Seoul orthohantavirus	Gongzhuling85	China: Jilin	Rattus norvegicus	KF745935
10	Seoul orthohantavirus	Gou3	China: Zhejiang	Ruttus ruttas	AF145977
11	Seoul orthohantavirus	GuangzhouRn36	China: Guangdong	Rattus norvegicus	FJ884433
12	Seoul orthohantavirus	GZRn54	China: Guangdong	Rattus norvegicus	MN022822
13	Seoul orthohantavirus	HebeiMm7	China: Hebei	Mus musculus	FJ884445
14	Seoul orthohantavirus	HuludaoRn101	China: Liaonning	Rattus norvegicus	GU592923
15	Seoul orthohantavirus	Humber	United Kingdom	Rattus norvegicus	KM948597
16	Seoul orthohantavirus	JiningCt13	China: Shandong	Cricetulus triton	FJ884464
17	Seoul orthohantavirus	KS80	Indonesia:Thousand Islands regency	Rattus norvegicus	AB697617
18	Seoul orthohantavirus	LYO852	France	Rattus norvegicus	KF387724
19	Seoul orthohantavirus	OuhaiRn251	China: Zhejiang	Rattus norvegicus	FJ803227
20	Seoul orthohantavirus	QingdaoMm15	China: Shandong	Mus musculus	FJ884472
21	Seoul orthohantavirus	RN41	Singapore	Rattus norvegicus	GQ274942
22	Seoul orthohantavirus	Rn895	Belgium	Rattus norvegicus	JQ898107
23	Seoul orthohantavirus	ShenyangRn19	China: Liaonning	Rattus norvegicus	FJ884528
24	Seoul orthohantavirus	XiaotangshanRn7	China: Beijing	Rattus norvegicus	GU592929
25	Seoul orthohantavirus	ZJ5	China: Zhejiang	Rattus norvegicus	FJ811839
26	Seoul orthohantavirus	SG42/2011	China: Jiangxi	Apodemus agrarius	KY817600
27	Seoul orthohantavirus	GAW50	China: Jiangxi	Rattus losea	MZ504240
28	Seoul orthohantavirus	CGRn8316	China: Guizhou	Rattus norvegicus	EF990917
29	Seoul orthohantavirus	Hanoi#9	Viet Nam: Hanoi	Rattus norvegicus	AB355732
30	Seoul orthohantavirus	XXA001	China: Hunan	Rattus norvegicus	EF210127
31	Seoul orthohantavirus	Northeast Baltimore	USA: Baltimore	Rattus sp.	KT897725
32	Seoul orthohantavirus	ShijiazhuangRn4	China: Hebei	Rattus norvegicus	FJ884479
33	Seoul orthohantavirus	AnxinCt9	China: Hebei	Cricetulus triton	FJ884425
34	Seoul orthohantavirus	HuhehaoteRn162	China: Inner Mongolia	Rattus norvegicus	FJ884455
35	Hantavirus sp.	Egypt	Egypt	Rattus norvegicus	U00463
36	Hantavirus sp.	Brazil	Brazil	Rattus norvegicus	U00460
37	Hantavirus sp.	KI-262	USA	Rattus norvegicus	U00466
38	Seoul orthohantavirus	R22	China: Henan	Rattus norvegicus	S68035
39	Seoul orthohantavirus	ZT71	China: Zhejiang	Rattus norvegicus	EF117248
